# Supplementary material for: Investigation of SERS and Electron Transport Properties of Oligomer Phenylacetyne-3 Trapped in Gold Junctions
Source: Nanomaterials (Basel). 2022 Feb 7;12(3):571. doi: 10.3390/nano12030571 (PMC8839768; doi:10.3390/nano12030571)
Supplement: Supplementary file 1 [file nanomaterials-12-00571-s001.zip]

Archive with 1 entries (1 files):
- nanomaterials-1558688-supplementary.pdf
